# Supplementary material for: Comparative and phylogenetic analysis of a novel family of Enterobacteriaceae-associated genomic islands that share a conserved excision/integration module
Source: Sci Rep. 2018 Jul 6;8:10292. doi: 10.1038/s41598-018-28537-0 (PMC6035254; doi:10.1038/s41598-018-28537-0)
Supplement: Supplementary file 2 — Dataset 1 [file 41598_2018_28537_MOESM2_ESM.xlsx]

## Sheet: Table S1
Bacterium	Accession N°	attL	attR	Length	Comments
Cedecea neteri FDAARGOS_392	CP023525.1	1694706	1720383	25678
Citrobacter freundii 18-1	CP022273.1	5166773	5193904	27132
Enterobacter sp. FY-07	CP012487.1	1890029	1917438	27410	DOI: 10.1038/srep21863
Erwinia pyrifoliae DSM 12163	FN392235.1	1658252	1671748	13497	Disrupted integrase; several insertion sequences within the island; 40bp Direct repeat
Escherichia coli ABWA45	CP022154.1	3112290	3142827	30538
Escherichia coli CI5	CP011018.1	414336	438190	23855	Smaller integrase
Escherichia coli D7	CP010150.1	4252021	4276711	24691
Escherichia coli Ecol_517	CP018965.1	3340172	3361793	21622
Escherichia coli ETEC-2265	CP023346.1	2221640	2248839	27200
Escherichia coli GE3	CP012376.1	2144641	2167098	22458
Escherichia coli MEM	CP012378.1	1887405	1909110	21706
Escherichia coli S1	CP010226.1	1383489	1404205	20717
Escherichia coli SF-088	CP012635.1	1913168	1941619	28452
Escherichia coli YD786	CP013112.1	1591819	1619057	27239	Transposase posibly inserted in last CDS (attR)
Escherichia coli 0127:H6 E2348/69	FM180568.1	2147267	2173085	25819
Escherichia coli ED1a	CU928162.2	2237617	2266971	29355
Escherichia coli M8	CP019953.1	2345931	2366900	20970
Klebsiella michiganensis M1	CP008841.1	4827127	4847489	20363
Klebsiella oxytoca AR_0147	CP020358.1	1490529	1528511	37983
Klebsiella pneumoniae 32192******	CP010361.1	1790899	1819593	28695
Klebsiella pneumoniae 34618	CP010392.1	1790157	1817651	27495
Klebsiella pneumoniae AR_0047	CP021539.1	3951101	3978595	27495
Klebsiella pneumoniae AR_0098	CP020108.1	4593860	4621354	27495
Klebsiella pneumoniae AR_0112	CP021549.1	3092653	3120147	27495
Klebsiella pneumoniae AR_0113	CP021751.1	3415949	3443443	27495
Klebsiella pneumoniae AR_0115	CP020071.1	4764061	4791555	27495
Klebsiella pneumoniae AR_0120	CP021833.1	2255760	2283254	27495
Klebsiella pneumoniae AR_0125	CP021859.1	1200456	1227950	27495
Klebsiella pneumoniae AR_0129	CP021718.1	2166018	2193512	27495
Klebsiella pneumoniae AR_0148	CP021950.1	5141645	5170421	28777
Klebsiella pneumoniae BIC-1	CP022573.1	4514560	4542054	27495
Klebsiella pneumoniae BK13043	CP020837.1	3776028	3803522	27495
Klebsiella pneumoniae CAV1453	CP018356.1	2668111	2695605	27495
Klebsiella pneumoniae CAV1596********	CP011647.1	4682678	4711372	28695
Klebsiella pneumoniae CR14	CP015392.1	1885678	1913164	27487	inserted at the attL site of another island?
Klebsiella pneumoniae ED2	CP016813.1	2301020	2330887	29868	ST23 doi:10.1128/genomeA.01097-16
Klebsiella pneumoniae KPNIH36	CP014647.1	3470020	3497514	27495
Klebsiella pneumoniae MNCRE53	CP018437.1	3547603	3575097	27495
Klebsiella pneumoniae MNCRE69	CP018427.1	3509878	3537372	27495
Klebsiella pneumoniae MNCRE78	CP018428.1	3510959	3538453	27495
Klebsiella pneumoniae 30660/NJST258_1	CP006923.1	1875206	1902700	27495	Clade 2 Klebsiella ST258
Klebsiella pneumoniae 30684/NJST258_2	CP006918.1	1876530	1904024	27495	Clade 2 Klebsiella ST258
Klebsiella pneumoniae 500_1420	CP011980.1	1771823	1799317	27495
Klebsiella pneumoniae DMC1097	CP011976.1	1845354	1872848	27495
Klebsiella pneumoniae isolate 207M1D0-sc-2013-04-03T11:21:06Z-1606409	LT216436.1	4050173	4077667	27495
Klebsiella pneumoniae Isolate 35	---------	2121638	2149123	27486	Contigs assembled acording to CP015822.1 using Mauve
Klebsiella pneumoniae isolate blood sample 2	CP015822.1	1657429	1684923	27495
Klebsiella pneumoniae subsp. pneumoniae AUSMDU00008079	CP022691.1	1833809	1861303	27495
Klebsiella pneumoniae subsp. pneumoniae KPN_KPC_HUG_07	CP019772.1	5117810	5145304	27495
Klebsiella pneumoniae subsp. pneumoniae KPNIH30	CP009872.1	3457613	3485107	27495
Klebsiella pneumoniae subsp. pneumoniae KPNIH32*******	CP009775.1	3573682	3602376	28695	doi:10.1126/scitranslmed.3009845
Klebsiella pneumoniae subsp. pneumoniae KPNIH33	CP009771.1	3627974	3655468	27495
Klebsiella pneumoniae subsp. pneumoniae 1084	CP003785.1	1922541	1952393	29853	doi: 10.1128/JB.01548-12
Klebsiella pneumoniae subsp. pneumoniae KPNIH1	CP008827.1	3467480	3494974	27495
Klebsiella pneumoniae subsp. pneumoniae KPNIH10	CP007727.1	3468683	3496177	27495
Klebsiella pneumoniae subsp. pneumoniae KPNIH24	CP008797.1	2326317	2353811	27495
Klebsiella pneumoniae subsp. pneumoniae KPR0928******	CP008831.1	3459009	3487703	28695
Klebsiella pneumoniae UHKPC07	CP011985.1	1793375	1820869	27495
Klebsiella pneumoniae UHKPC33	CP011989.1	1792152	1819646	27495	Clade 1 Klebsiella ST258
Kluyvera intermedia CAV1151	CP011602.1	1082232	1111481	29250
Pectobacterium atrosepticum 21A	CP009125.1	1830281	1866099	35819
Pectobacterium atrosepticum SCRI1043	BX950851.1	3236178	3264258	28081	HAI13
Pectobacterium atrosepticum SCRI1043	BX950851.1	1886339	1927162	40824	HAI7
Pectobacterium carotovorum SCC1	CP021894.1	1698005	1735054	37050
Pectobacterium carotovorum subsp. brasiliense BC1	CP009769.1	1700515	1734085	33571	1775780 attR 2?
Pectobacterium parmentieri RNS08.42.1A	CP015749.1	2241031	2274067	33037
Pectobacterium parmentieri RNS08.42.1A	CP015749.1	2322642	2356325	33684
Pectobacterium parmentieri WPP163	CP001790.1	1846174	1876461	30288	inserted island on attR of WPP163; Islander
Pectobacterium parmentieri WPP163	CP001790.1	1876437	1910134	33698	attR inserted island
Pectobacterium wasabiae CFBP 3304	CP015750.1	59650	87339	27690
Pectobacterium wasabie SCC3193	CP003415.1	1785004	1822049	37046	Possible island inserted near attL (1743224..1785026)
Photorhabdus luminescens subsp. laumondii TTO1	BX571865.1	77875	96871	18997	frameshifted integrase; with unnotated RDF
Raoultella ornithinolytica Yangling I2	CP013338.1	1886712	1917151	30440	former Klebsiella ornithinolytica
Salmonella enterica FORC_019	CP012396.1	1832116	1858615	26500
Salmonella enterica FORC_051	CP017232.1	1832075	1858574	26500
Salmonella enterica FORC_056	CP017177.1	1832337	1858836	26500
Salmonella enterica subsp. arizonae serovar 62:z4z23:-- CDC346-86	CP000880.1	916353	927211	10859
Salmonella enterica subsp. enterica CFSAN033541	CP020823.1	1866112	1892622	26511
Salmonella enterica subsp. enterica CFSAN033543	CP020825.1	1866363	1892874	26512
Salmonella enterica subsp. enterica SA20100345	CP022504.1	4279903	4290752	10850
Salmonella enterica subsp. enterica serovar Agona str. 24249	CP006876.1	1995858	2017342	21485	doi:10.1128/genomeA.01219-13
Salmonella enterica subsp. enterica serovar Agona str. 392869-2	CP015024.1	1946572	1968056	21485	Salmonella Group O:4 (B)
Salmonella enterica subsp. enterica serovar Agona str. 460004 2-1	CP011259.1	3828249	3849733	21485
Salmonella enterica subsp. enterica serovar Agona str. SL483	CP001138.1	1996326	2017810	21485
Salmonella enterica subsp. enterica serovar Anatum str. USDA-ARS-USMARC-1175	CP007483.2	1873996	1901134	27139	Salmonella Group O:310 (E1)
Salmonella enterica subsp. enterica serovar Borreze str. SA20041063	CP019407.1	2009685	2031169	21485	Salmonella Group O:54
Salmonella enterica subsp. enterica serovar Dublin genome assembly SC50_1	LK931502.1	1893761	1920261	26501	inserted at phage attR?
Salmonella enterica subsp. enterica serovar Dublin str. ATCC 39184	CP019179.1	1864289	1890744	26456
Salmonella enterica subsp. enterica serovar Dublin str. CT_02021853	CP001144.1	2188177	2214674	26498	preamture stop in prepilin cleavage protein doi: 10.1128/JB.00297-11
Salmonella enterica subsp. enterica serovar Enteritidis CFSAN051873	CP022003.1	1866364	1892875	26512
Salmonella enterica subsp. enterica serovar Enteritidis CMCC50041	CP013097.1	2017215	2043725	26511
Salmonella enterica subsp. enterica serovar Enteritidis Durban	CP007507.1	2020195	2046707	26513
Salmonella enterica subsp. enterica serovar Enteritidis FORC_007	CP009768.1	2940219	2966718	26500
Salmonella enterica subsp. enterica serovar Enteritidis FORC_052	CP016754.1	1832278	1858777	26500
Salmonella enterica subsp. enterica serovar Enteritidis OLF-00D989 87-1	CP011942.1	2020554	2047065	26512
Salmonella enterica subsp. enterica serovar Enteritidis OLF-SE10-10052	CP009092.1	2020538	2047049	26512
Salmonella enterica subsp. enterica serovar Enteritidis OLF-SE1-1019-1	CP009083.1	2020346	2046857	26512
Salmonella enterica subsp. enterica serovar Enteritidis OLF-SE11-10058	CP009093.1	2011984	2038495	26512
Salmonella enterica subsp. enterica serovar Enteritidis OLF-SE2-98984-6	CP009084.2	2020338	2046849	26512
Salmonella enterica subsp. enterica serovar Enteritidis OLF-SE3-98983-4	CP009085.2	2020338	2046849	26512
Salmonella enterica subsp. enterica serovar Enteritidis OLF-SE4-0317-8	CP009086.1	2019771	2046282	26512
Salmonella enterica subsp. enterica serovar Enteritidis OLF-SE5-1104-2	CP009087.1	2019526	2046037	26512
Salmonella enterica subsp. enterica serovar Enteritidis OLF-SE6-00219-16	CP009088.1	2020190	2046687	26498
Salmonella enterica subsp. enterica serovar Enteritidis OLF-SE7-100819	CP009089.1	2021497	2048007	26511
Salmonella enterica subsp. enterica serovar Enteritidis OLF-SE8-1021710	CP009090.1	2019974	2046483	26510
Salmonella enterica subsp. enterica serovar Enteritidis OLF-SE9-10012	CP009091.1	2055261	2081746	26486
Salmonella enterica subsp. enterica serovar Enteritidis SEE1	CP011790.1	2020035	2046552	26518
Salmonella enterica subsp. enterica serovar Enteritidis SEE2	CP011791.1	2019937	2046454	26518
Salmonella enterica subsp. enterica serovar Enteritidis SEJ	CP008928.1	324948	351459	26512
Salmonella enterica subsp. enterica serovar Enteritidis str. 18569	CP011394.1	1832164	1858663	26500
Salmonella enterica subsp. enterica serovar Enteritidis str. 77-1427	CP007598.1	3631324	3657835	26512
Salmonella enterica subsp. enterica serovar Enteritidis str. CDC_2010K_0968	CP007528.1	2216702	2243213	26512
Salmonella enterica subsp. enterica serovar Enteritidis str. EC20090135	CP007320.2	2061160	2087659	26500
Salmonella enterica subsp. enterica serovar Enteritidis str. EC20090193	CP007321.2	2061160	2087659	26500
Salmonella enterica subsp. enterica serovar Enteritidis str. EC20090195	CP007430.2	2061159	2087658	26500
Salmonella enterica subsp. enterica serovar Enteritidis str. EC20090332	CP007322.2	2061160	2087659	26500
Salmonella enterica subsp. enterica serovar Enteritidis str. EC20090530	CP007298.2	2061160	2087659	26500
Salmonella enterica subsp. enterica serovar Enteritidis str. EC20090531	CP007422.2	2061160	2087659	26500
Salmonella enterica subsp. enterica serovar Enteritidis str. EC20090641	CP007249.2	2021476	2047987	26512
Salmonella enterica subsp. enterica serovar Enteritidis str. EC20090698	CP007248.1	2018955	2045466	26512
Salmonella enterica subsp. enterica serovar Enteritidis str. EC20090884	CP007421.2	2061160	2087659	26500
Salmonella enterica subsp. enterica serovar Enteritidis str. EC20100088	CP007355.2	2061158	2087657	26500
Salmonella enterica subsp. enterica serovar Enteritidis str. EC20100089	CP007356.2	2061160	2087659	26500
Salmonella enterica subsp. enterica serovar Enteritidis str. EC20100100	CP007357.2	2061160	2087659	26500
Salmonella enterica subsp. enterica serovar Enteritidis str. EC20100101	CP007246.1	2015850	2042361	26512
Salmonella enterica subsp. enterica serovar Enteritidis str. EC20100103	CP007420.2	2061160	2087659	26500
Salmonella enterica subsp. enterica serovar Enteritidis str. EC20100130	CP007358.2	2061160	2087659	26500
Salmonella enterica subsp. enterica serovar Enteritidis str. EC20100131	CP007432.2	2061160	2087659	26500
Salmonella enterica subsp. enterica serovar Enteritidis str. EC20100134	CP007359.2	2061160	2087659	26500
Salmonella enterica subsp. enterica serovar Enteritidis str. EC20100325	CP007360.2	2061160	2087659	26500
Salmonella enterica subsp. enterica serovar Enteritidis str. EC20110221	CP007247.1	2014449	2040960	26512
Salmonella enterica subsp. enterica serovar Enteritidis str. EC20110222	CP007323.2	2061510	2088009	26500
Salmonella enterica subsp. enterica serovar Enteritidis str. EC20110223	CP007266.2	2061160	2087659	26500
Salmonella enterica subsp. enterica serovar Enteritidis str. EC20110353	CP007251.1	2015942	2042468	26527	frameshifted relaxase prepilin and SEN1999 homologue?
Salmonella enterica subsp. enterica serovar Enteritidis str. EC20110354	CP007175.1	2016243	2042754	26512
Salmonella enterica subsp. enterica serovar Enteritidis str. EC20110355	CP007250.1	2019554	2046065	26512
Salmonella enterica subsp. enterica serovar Enteritidis str. EC20110356	CP007262.1	2020136	2046647	26512
Salmonella enterica subsp. enterica serovar Enteritidis str. EC20110357	CP007261.1	2024746	2051257	26512
Salmonella enterica subsp. enterica serovar Enteritidis str. EC20110358	CP007260.1	2015818	2042329	26512
Salmonella enterica subsp. enterica serovar Enteritidis str. EC20110359	CP007259.1	2016628	2043139	26512
Salmonella enterica subsp. enterica serovar Enteritidis str. EC20110360	CP007258.1	2015730	2042241	26512
Salmonella enterica subsp. enterica serovar Enteritidis str. EC20110361	CP007263.1	2019441	2045952	26512
Salmonella enterica subsp. enterica serovar Enteritidis str. EC20111095	CP007254.1	2016196	2042707	26512
Salmonella enterica subsp. enterica serovar Enteritidis str. EC20111174	CP007253.1	2019949	2046460	26512
Salmonella enterica subsp. enterica serovar Enteritidis str. EC20111175	CP007252.1	2016147	2042658	26512
Salmonella enterica subsp. enterica serovar Enteritidis str. EC20111510	CP007498.2	2061160	2087659	26500
Salmonella enterica subsp. enterica serovar Enteritidis str. EC20111514	CP007324.2	2061160	2087659	26500
Salmonella enterica subsp. enterica serovar Enteritidis str. EC20111515	CP007325.2	2061160	2087659	26500
Salmonella enterica subsp. enterica serovar Enteritidis str. EC20111554	CP007326.2	2061159	2087658	26500
Salmonella enterica subsp. enterica serovar Enteritidis str. EC20111561	CP007327.2	2061160	2087659	26500
Salmonella enterica subsp. enterica serovar Enteritidis str. EC20111576	CP007328.2	2061159	2087658	26500
Salmonella enterica subsp. enterica serovar Enteritidis str. EC20120002	CP007329.2	2020355	2046866	26512
Salmonella enterica subsp. enterica serovar Enteritidis str. EC20120003	CP007330.2	2061160	2087659	26500
Salmonella enterica subsp. enterica serovar Enteritidis str. EC20120005	CP007267.2	2020238	2046749	26512
Salmonella enterica subsp. enterica serovar Enteritidis str. EC20120007	CP007331.2	2061160	2087659	26500
Salmonella enterica subsp. enterica serovar Enteritidis str. EC20120008	CP007245.1	2017767	2044278	26512
Salmonella enterica subsp. enterica serovar Enteritidis str. EC20120009	CP007438.2	2061160	2087659	26500
Salmonella enterica subsp. enterica serovar Enteritidis str. EC20120051	CP007433.2	2061159	2087658	26500
Salmonella enterica subsp. enterica serovar Enteritidis str. EC20120200	CP007434.2	2061160	2087659	26500
Salmonella enterica subsp. enterica serovar Enteritidis str. EC20120213	CP007344.2	2061159	2087658	26500
Salmonella enterica subsp. enterica serovar Enteritidis str. EC20120219	CP007345.2	2061160	2087659	26500
Salmonella enterica subsp. enterica serovar Enteritidis str. EC20120229	CP007346.2	2061160	2087659	26500
Salmonella enterica subsp. enterica serovar Enteritidis str. EC20120240	CP007347.2	2061160	2087659	26500
Salmonella enterica subsp. enterica serovar Enteritidis str. EC20120356	CP007348.2	2061086	2087585	26500
Salmonella enterica subsp. enterica serovar Enteritidis str. EC20120469	CP007349.2	2061160	2087659	26500
Salmonella enterica subsp. enterica serovar Enteritidis str. EC20120496	CP007350.2	2061160	2087659	26500
Salmonella enterica subsp. enterica serovar Enteritidis str. EC20120497	CP007351.2	2061160	2087659	26500
Salmonella enterica subsp. enterica serovar Enteritidis str. EC20120498	CP007352.2	2061160	2087659	26500
Salmonella enterica subsp. enterica serovar Enteritidis str. EC20120505	CP007353.2	2061159	2087658	26500
Salmonella enterica subsp. enterica serovar Enteritidis str. EC20120528	CP007354.2	2061160	2087659	26500
Salmonella enterica subsp. enterica serovar Enteritidis str. EC20120544	CP007362.2	2061160	2087659	26500
Salmonella enterica subsp. enterica serovar Enteritidis str. EC20120548	CP007363.2	2061160	2087659	26500
Salmonella enterica subsp. enterica serovar Enteritidis str. EC20120555	CP007364.2	2061158	2087657	26500
Salmonella enterica subsp. enterica serovar Enteritidis str. EC20120580	CP007335.2	2061160	2087659	26500
Salmonella enterica subsp. enterica serovar Enteritidis str. EC20120581	CP007336.2	2061160	2087659	26500
Salmonella enterica subsp. enterica serovar Enteritidis str. EC20120590	CP007337.2	2061160	2087659	26500
Salmonella enterica subsp. enterica serovar Enteritidis str. EC20120597	CP007338.2	2061160	2087659	26500
Salmonella enterica subsp. enterica serovar Enteritidis str. EC20120677	CP007428.2	2061159	2087658	26500
Salmonella enterica subsp. enterica serovar Enteritidis str. EC20120685	CP007339.2	2061159	2087658	26500
Salmonella enterica subsp. enterica serovar Enteritidis str. EC20120686	CP007340.2	2061159	2087658	26500
Salmonella enterica subsp. enterica serovar Enteritidis str. EC20120687	CP007341.2	2061160	2087659	26500
Salmonella enterica subsp. enterica serovar Enteritidis str. EC20120697	CP007342.2	2061160	2087659	26500
Salmonella enterica subsp. enterica serovar Enteritidis str. EC20120722	CP007343.2	2061160	2087659	26500
Salmonella enterica subsp. enterica serovar Enteritidis str. EC20120734	CP007400.2	2061335	2087834	26500
Salmonella enterica subsp. enterica serovar Enteritidis str. EC20120738	CP007401.2	2061160	2087659	26500
Salmonella enterica subsp. enterica serovar Enteritidis str. EC20120765	CP007402.2	2061160	2087659	26500
Salmonella enterica subsp. enterica serovar Enteritidis str. EC20120773	CP007403.2	2061160	2087659	26500
Salmonella enterica subsp. enterica serovar Enteritidis str. EC20120774	CP007404.2	2061160	2087659	26500
Salmonella enterica subsp. enterica serovar Enteritidis str. EC20120775	CP007405.2	2061160	2087659	26500
Salmonella enterica subsp. enterica serovar Enteritidis str. EC20120776	CP007406.2	2061160	2087659	26500
Salmonella enterica subsp. enterica serovar Enteritidis str. EC20120917	CP007407.2	2061159	2087658	26500
Salmonella enterica subsp. enterica serovar Enteritidis str. EC20120918	CP007408.2	2061160	2087659	26500
Salmonella enterica subsp. enterica serovar Enteritidis str. EC20120925	CP007375.2	2061160	2087659	26500
Salmonella enterica subsp. enterica serovar Enteritidis str. EC20120927	CP007376.2	2061160	2087659	26500
Salmonella enterica subsp. enterica serovar Enteritidis str. EC20120929	CP007463.2	2061102	2087601	26500
Salmonella enterica subsp. enterica serovar Enteritidis str. EC20120963	CP007377.2	2061160	2087659	26500
Salmonella enterica subsp. enterica serovar Enteritidis str. EC20120968	CP007378.2	2061160	2087659	26500
Salmonella enterica subsp. enterica serovar Enteritidis str. EC20120969	CP007379.2	2061160	2087659	26500
Salmonella enterica subsp. enterica serovar Enteritidis str. EC20120970	CP007380.2	2061160	2087659	26500
Salmonella enterica subsp. enterica serovar Enteritidis str. EC20120994	CP007365.2	2061160	2087659	26500
Salmonella enterica subsp. enterica serovar Enteritidis str. EC20121004	CP007366.2	2061160	2087659	26500
Salmonella enterica subsp. enterica serovar Enteritidis str. EC20121176	CP007270.2	2061160	2087659	26500
Salmonella enterica subsp. enterica serovar Enteritidis str. EC20121177	CP007333.2	2061160	2087659	26500
Salmonella enterica subsp. enterica serovar Enteritidis str. EC20121178	CP007271.2	2061160	2087659	26500
Salmonella enterica subsp. enterica serovar Enteritidis str. EC20121179	CP007272.2	2061160	2087659	26500
Salmonella enterica subsp. enterica serovar Enteritidis str. EC20121180	CP007273.2	2061160	2087659	26500
Salmonella enterica subsp. enterica serovar Enteritidis str. EC20121541	CP007367.2	2061160	2087659	26500
Salmonella enterica subsp. enterica serovar Enteritidis str. EC20121542	CP007368.2	2061160	2087659	26500
Salmonella enterica subsp. enterica serovar Enteritidis str. EC20121671	CP007369.2	2061160	2087659	26500
Salmonella enterica subsp. enterica serovar Enteritidis str. EC20121672	CP007370.2	2061160	2087659	26500
Salmonella enterica subsp. enterica serovar Enteritidis str. EC20121689	CP007371.2	2061160	2087659	26500
Salmonella enterica subsp. enterica serovar Enteritidis str. EC20121744	CP007373.2	2061160	2087659	26500
Salmonella enterica subsp. enterica serovar Enteritidis str. EC20121746	CP007374.2	2061160	2087659	26500
Salmonella enterica subsp. enterica serovar Enteritidis str. EC20121747	CP007464.2	2061102	2087601	26500
Salmonella enterica subsp. enterica serovar Enteritidis str. EC20121748	CP007395.2	2061160	2087659	26500
Salmonella enterica subsp. enterica serovar Enteritidis str. EC20121750	CP007396.2	2061159	2087658	26500
Salmonella enterica subsp. enterica serovar Enteritidis str. EC20121751	CP007397.2	2061159	2087658	26500
Salmonella enterica subsp. enterica serovar Enteritidis str. EC20121753	CP007398.2	2061160	2087659	26500
Salmonella enterica subsp. enterica serovar Enteritidis str. EC20121765	CP007429.2	2061160	2087659	26500
Salmonella enterica subsp. enterica serovar Enteritidis str. EC20121812	CP007381.2	2061160	2087659	26500
Salmonella enterica subsp. enterica serovar Enteritidis str. EC20121825	CP007382.2	2061160	2087659	26500
Salmonella enterica subsp. enterica serovar Enteritidis str. EC20121826	CP007383.2	2061018	2087517	26500
Salmonella enterica subsp. enterica serovar Enteritidis str. EC20121969	CP007384.2	2061160	2087659	26500
Salmonella enterica subsp. enterica serovar Enteritidis str. EC20121970	CP007385.2	2061160	2087659	26500
Salmonella enterica subsp. enterica serovar Enteritidis str. EC20121976	CP007386.2	2061160	2087659	26500
Salmonella enterica subsp. enterica serovar Enteritidis str. EC20121986	CP007387.2	2061160	2087659	26500
Salmonella enterica subsp. enterica serovar Enteritidis str. EC20121989	CP007388.2	2061160	2087659	26500
Salmonella enterica subsp. enterica serovar Enteritidis str. EC20121990	CP007411.2	2061160	2087659	26500
Salmonella enterica subsp. enterica serovar Enteritidis str. EC20122022	CP007412.2	2061159	2087658	26500
Salmonella enterica subsp. enterica serovar Enteritidis str. EC20122026	CP007413.2	2061160	2087659	26500
Salmonella enterica subsp. enterica serovar Enteritidis str. EC20122031	CP007414.2	2061160	2087659	26500
Salmonella enterica subsp. enterica serovar Enteritidis str. EC20122033	CP007415.2	2061160	2087659	26500
Salmonella enterica subsp. enterica serovar Enteritidis str. EC20122045	CP007416.2	2061160	2087659	26500
Salmonella enterica subsp. enterica serovar Enteritidis str. EC20130345	CP007418.2	2061160	2087659	26500
Salmonella enterica subsp. enterica serovar Enteritidis str. EC20130346	CP007419.2	2061160	2087659	26500
Salmonella enterica subsp. enterica serovar Enteritidis str. EC20130347	CP007423.2	2061159	2087658	26500
Salmonella enterica subsp. enterica serovar Enteritidis str. EC20130348	CP007424.2	2061159	2087658	26500
Salmonella enterica subsp. enterica serovar Enteritidis str. P125109	AM933172.1	2061160	2087655	26496	attR lenght is corrected
Salmonella enterica subsp. enterica serovar Enteritidis str. SA19930684	CP007277.2	2061160	2087659	26500
Salmonella enterica subsp. enterica serovar Enteritidis str. SA19940857	CP007465.1	2061626	2088125	26500
Salmonella enterica subsp. enterica serovar Enteritidis str. SA19942384	CP007278.2	2061160	2087659	26500
Salmonella enterica subsp. enterica serovar Enteritidis str. SA19943269	CP007279.2	2061160	2087659	26500
Salmonella enterica subsp. enterica serovar Enteritidis str. SA19960848	CP007280.2	2061160	2087659	26500
Salmonella enterica subsp. enterica serovar Enteritidis str. SA19961622	CP007281.2	2061160	2087659	26500
Salmonella enterica subsp. enterica serovar Enteritidis str. SA19970510	CP007282.2	2061159	2087658	26500
Salmonella enterica subsp. enterica serovar Enteritidis str. SA19970769	CP007283.2	2061160	2087659	26500
Salmonella enterica subsp. enterica serovar Enteritidis str. SA19971331	CP007284.2	2061160	2087659	26500
Salmonella enterica subsp. enterica serovar Enteritidis str. SA19980677	CP007285.2	2061160	2087659	26500
Salmonella enterica subsp. enterica serovar Enteritidis str. SA19981522	CP007286.2	2061160	2087659	26500
Salmonella enterica subsp. enterica serovar Enteritidis str. SA19981857	CP007288.2	2061160	2087659	26500
Salmonella enterica subsp. enterica serovar Enteritidis str. SA19982831	CP007289.2	2061160	2087659	26500
Salmonella enterica subsp. enterica serovar Enteritidis str. SA19983126	CP007290.2	2061160	2087659	26500
Salmonella enterica subsp. enterica serovar Enteritidis str. SA19992322	CP007291.2	2061160	2087659	26500
Salmonella enterica subsp. enterica serovar Enteritidis str. SA19994216	CP007292.2	2061160	2087659	26500
Salmonella enterica subsp. enterica serovar Enteritidis str. SA20082034	CP007425.2	2061160	2087659	26500
Salmonella enterica subsp. enterica serovar Enteritidis str. SA20083456	CP007293.2	2061160	2087659	26500
Salmonella enterica subsp. enterica serovar Enteritidis str. SA20083636	CP007294.2	2061160	2087659	26500
Salmonella enterica subsp. enterica serovar Enteritidis str. SA20084384	CP007295.2	2061160	2087659	26500
Salmonella enterica subsp. enterica serovar Enteritidis str. SA20084644	CP007466.2	2061160	2087659	26500
Salmonella enterica subsp. enterica serovar Enteritidis str. SA20084824	CP007467.2	2061160	2087659	26500
Salmonella enterica subsp. enterica serovar Enteritidis str. SA20085285	CP007426.2	2061335	2087834	26500
Salmonella enterica subsp. enterica serovar Enteritidis str. SA20090419	CP007296.2	2061160	2087659	26500
Salmonella enterica subsp. enterica serovar Enteritidis str. SA20090435	CP007297.2	2061160	2087659	26500
Salmonella enterica subsp. enterica serovar Enteritidis str. SA20090877	CP007300.2	2061159	2087658	26500
Salmonella enterica subsp. enterica serovar Enteritidis str. SA20091739	CP007301.2	2061160	2087659	26500
Salmonella enterica subsp. enterica serovar Enteritidis str. SA20092320	CP007334.2	2061160	2087659	26500
Salmonella enterica subsp. enterica serovar Enteritidis str. SA20093266	CP007274.2	2061160	2087659	26500
Salmonella enterica subsp. enterica serovar Enteritidis str. SA20093421	CP007302.2	2061160	2087659	26500
Salmonella enterica subsp. enterica serovar Enteritidis str. SA20093430	CP007303.2	2061160	2087659	26500
Salmonella enterica subsp. enterica serovar Enteritidis str. SA20093538	CP007304.2	2061160	2087659	26500
Salmonella enterica subsp. enterica serovar Enteritidis str. SA20093543	CP007305.2	2061160	2087659	26500
Salmonella enterica subsp. enterica serovar Enteritidis str. SA20093784	CP007306.2	2061160	2087659	26500
Salmonella enterica subsp. enterica serovar Enteritidis str. SA20093788	CP007307.2	2061160	2087659	26500
Salmonella enterica subsp. enterica serovar Enteritidis str. SA20093950	CP007308.2	2061160	2087659	26500
Salmonella enterica subsp. enterica serovar Enteritidis str. SA20093977	CP007309.2	2061160	2087659	26500
Salmonella enterica subsp. enterica serovar Enteritidis str. SA20094079	CP007310.2	2061160	2087659	26500
Salmonella enterica subsp. enterica serovar Enteritidis str. SA20094177	CP007468.2	2061160	2087659	26500
Salmonella enterica subsp. enterica serovar Enteritidis str. SA20094301	CP007469.2	2061160	2087659	26500
Salmonella enterica subsp. enterica serovar Enteritidis str. SA20094350	CP007311.2	2061160	2087659	26500
Salmonella enterica subsp. enterica serovar Enteritidis str. SA20094352	CP007312.2	2061160	2087659	26500
Salmonella enterica subsp. enterica serovar Enteritidis str. SA20094383	CP007313.2	2061160	2087659	26500
Salmonella enterica subsp. enterica serovar Enteritidis str. SA20094389	CP007314.2	2061160	2087659	26500
Salmonella enterica subsp. enterica serovar Enteritidis str. SA20094521	CP007315.2	2061160	2087659	26500
Salmonella enterica subsp. enterica serovar Enteritidis str. SA20094642	CP007316.2	2061160	2087659	26500
Salmonella enterica subsp. enterica serovar Enteritidis str. SA20094682	CP007431.2	2061160	2087659	26500
Salmonella enterica subsp. enterica serovar Enteritidis str. SA20094803	CP007317.2	2061160	2087659	26500
Salmonella enterica subsp. enterica serovar Enteritidis str. SA20095309	CP007318.2	2061160	2087659	26500
Salmonella enterica subsp. enterica serovar Enteritidis str. SA20095440	CP007319.2	2061160	2087659	26500
Salmonella enterica subsp. enterica serovar Enteritidis str. SA20100239	CP007427.2	2061160	2087659	26500
Salmonella enterica subsp. enterica serovar Enteritidis str. SA20100349	CP007361.2	2061159	2087658	26500
Salmonella enterica subsp. enterica serovar Enteritidis str. SA20121703	CP007372.2	2061160	2087659	26500
Salmonella enterica subsp. enterica serovar Enteritidis str. SA20123395	CP007417.2	2061105	2087604	26500
Salmonella enterica subsp. enterica serovar Gallinarum str. 287/91	AM933173.1	2052384	2078787	26404
Salmonella enterica subsp. enterica serovar Gallinarum str. 9184	CP019035.1	2094759	2121162	26404
Salmonella enterica subsp. enterica serovar Gallinarum/pullorum str. CDC1983-67	CP003786.1	955702	982061	26360
Salmonella enterica subsp. enterica serovar Inverness str. ATCC 10720	CP019181.1	905191	926237	21047	Salmonella Group O:38 (P)
Salmonella enterica subsp. enterica serovar Nitra S-1687	CP019416.1	2061499	2087998	26500	Salmonella Group O:2 (A)
Salmonella enterica subsp. enterica serovar Pullorum	LK931482.1	1976859	2003217	26359
Salmonella enterica subsp. enterica serovar Pullorum genome assembly S44987_1	LK931482.1	1976859	2003217	26359
Salmonella enterica subsp. enterica serovar Pullorum str. ATCC 9120	CP012347.1	1830786	1857144	26359	doi:10.1128/genomeA.01599-15
Salmonella enterica subsp. enterica serovar Pullorum str. RKS5078	CP003047.1	955795	982156	26362
Salmonella enterica subsp. enterica serovar Pullorum str. S06004	CP006575.1	955144	981502	26359
Salmonella enterica subsp. enterica serovar Quebec str. S-1267	CP022019.1	1273098	1297914	24817	Group O:44 (V)
Salmonella enterica subsp. enterica serovar Sloterdijk str. ATCC 15791	CP012349.1	1826887	1849690	22804	Salmonella Group O:4 (B)
Salmonella enterica subsp. enterica serovar Typhi 1016889	LT904893.1	2871011	2893596	22586	w/o annotation
Salmonella enterica subsp. enterica serovar Typhi 1036491	LT904885.1	1581069	1603654	22586	w/o annotation
Salmonella enterica subsp. enterica serovar Typhi 1036491	LT906495.1	2871023	2893608	22586	w/o annotation
Salmonella enterica subsp. enterica serovar Typhi 129-0238-M	LT904888.1	4328941	4351526	22586	w/o annotation
Salmonella enterica subsp. enterica serovar Typhi 1553	LT904871.1	1625842	1648427	22586	w/o annotation
Salmonella enterica subsp. enterica serovar Typhi 2010-007898	LT905139.1	2871039	2893624	22586	w/o annotation
Salmonella enterica subsp. enterica serovar Typhi B/SF/13/03/195	CP012151.1	3142343	3168655	26313	repeated sequence in attR of 157 pb
Salmonella enterica subsp. enterica serovar Typhi BL60006	LT882486.1	1707949	1730534	22586	w/o annotation
Salmonella enterica subsp. enterica serovar Typhi ERL024120	LT905088.1	1287552	1307376	19825	w/o annotation; DRS of 157 pb; identical to B/SF/13/03/195 island with a deletion that removed the putative RDF
Salmonella enterica subsp. enterica serovar Typhi ERL024120	LT906494.1	276707	296531	19825	w/o annotation; DRS of 157 pb; PM016/13 island-like with a deletion that removed the putative RDF
Salmonella enterica subsp. enterica serovar Typhi ERL024919	LT904875.1	1823956	1846541	22586	w/o annotation
Salmonella enterica subsp. enterica serovar Typhi ERL052042	LT904869.1	3135141	3157726	22586	w/o annotation
Salmonella enterica subsp. enterica serovar Typhi ERL072973	LT904777.1	2913879	2936464	22586	w/o annotation
Salmonella enterica subsp. enterica serovar Typhi ERL082356	LT905140.1	2205248	2227833	22586	w/o annotation
Salmonella enterica subsp. enterica serovar Typhi ERL12148	LT883153.1	2896392	2918977	22586	w/o annotation
Salmonella enterica subsp. enterica serovar Typhi ERL12960	LT904894.1	2870938	2893523	22586	w/o annotation
Salmonella enterica subsp. enterica serovar Typhi H12ESR00394-001A	LT904890.1	1823956	1846541	22586	w/o annotation
Salmonella enterica subsp. enterica serovar Typhi M223	LT904854.1	2870438	2894388	23951	w/o annotation; DRS of 157 pb
Salmonella enterica subsp. enterica serovar Typhi PM016/13	CP012091.1	4759277	4785590	26314	repeated sequence in attR of 157 pb doi:10.1128/genomeA.01261-15
Salmonella enterica subsp. enterica serovar Typhi SGB82	LT904886.1	2204620	2227205	22586	w/o annotation
Salmonella enterica subsp. enterica serovar Typhi ty3-193	LT904878.1	3123161	3145746	22586	w/o annotation
Salmonella enterica subsp. enterica serovar Typhi ty3-243	LT905090.1	4330042	4352627	22586	w/o annotation
Salmonella enterica subsp. enterica serovar Typhi TY585	LT904852.1	1772983	1795568	22586	w/o annotation
Salmonella enterica subsp. enterica serovar Typhi UI2120	LT904881.1	1625417	1648002	22586	w/o annotation
Salmonella enterica subsp. enterica serovar Typhi isolate 1554-sc-2165329	LT905064.1	2870983	2893562	22580	w/o annotation
Salmonella enterica subsp. enterica serovar Typhi isolate 1554-sc-2165329	LT906493.1	2871034	2893619	22586	w/o annotation
Salmonella enterica subsp. enterica serovar Typhi isolate ISP_03_07467_SGB110-sc-1979083	LT905060.2	2876230	2898814	22585	w/o annotation
Salmonella enterica subsp. enterica serovar Typhi isolate lupe_GEN0059-sc-1979081	LT905063.1	1836860	1859445	22586	w/o annotation
Salmonella enterica subsp. enterica serovar Typhi str. P-stx-12	CP003278.1	956342	976650	20309
Salmonella enterica subsp. enterica serovar Typhi str. Ty21a	CP002099.1	956388	978975	22588	Vaccine strain
Salmonella enterica subsp. enterica serovar Typhi Ty2	AE014613.1	956388	978975	22588	DOI: 10.1128/JB.185.7.2330–2337.2003
Serratia marcescens CAV1492	CP011642.1	4489860	4518869	29010
Serratia marcescens UMH3	CP018925.1	2796116	2817383	21268
Serratia marcescens SM39	AP013063.1	2720303	2749240	28938
Yersinia intermedia Y228	CP009801.1	3881094	3911368	30275	phage annotations
Yersinia rohdei YRA	CP009787.1	122746	153408	30663

## Sheet: Table S2
Bacterium	Accession N°	attL	attR	H-NS (location)	Lenght (bp)	Lenght (aa)	H-NS-2 (location)	Lenght (bp)	Lenght (aa)	H-NS-trunc. (location)	Lenght (bp)	Lenght (aa)	TIR-containing protein (location)	Lenght (pb)	Lenght (aa)	GC% (island)	Features	Host	Strain Procedence	Reference	OriC location	Ori L	Ori R	Length (bp)	OriC/2	Genome Length (bp)	%G+C (Genome)	OriC-Island	Genome/2-(OriC-Isla)	Genoma-(OriC-Isla)	Absolute Distance (bp)	Relative distance (%)
Cedecea neteri strain FDAARGOS_392	CP023525.1	1694706	1720383							YES (1697814..1698086)	273	90				36.73	-	Homo sapiens	Isolated from human foot, USA: CA (1982)	* (from GenBank)	5039096..5039465	5039096	5039465	370	5039281	5214802	54.51	3318898	-711497	1895904	1895904	72.7124
Citrobacter freundii strain 18-1	CP022273.1	5166773	5193904										YES (5180118..5180627)	510	169	35.73	-	Homo sapiens	-	*	3145949..3146320	3145949	3146320	372	3146135	5215381	51.6	-2047769	559922		2047769	78.5281
Enterobacter sp. FY-07	CP012487.1	1890029	1917438	YES (1894540..1894944)	405	134										36.77	highly effective bacterial cellulose producer	-	Isolated from a Jilin Oilfield	https://doi.org/10.1038/srep21863	5084003..5084374	5084003	5084374	372	5084189	5118646	53.62	3166751	-607428	1951895	1951895	76.2661
Escherichia coli 0127:H6 E2348/69	FM180568.1	2147267	2173085							YES (2149681..2149923)	243	80				36.81	enteropathogen Escherichia coli (EPEC)	Homo sapiens	From an epidemic outbreak in Tauton, England (1969) Diarrea infantil	https://doi.org/10.1128/JB.01238-08	4222253..4222630	4222253	4222630	378	4222442	4965553	50.57	2049357	433420		2049357	82.543
Escherichia coli ED1a	CU928162.2	2237617	2266971	YES (2263334..2263738)	405	134										35.99	-	Homo sapiens	-	*	4362439..4362816	4362439	4362816	378	4362628	5209548	50.73	2125011	479763		2125011	81.5814
Escherichia coli M8	CP019953.1	2345931	2366900	YES (2363238..2363642)	405	134				YES (2364235..2364477)	243	80				38.61	commensal	Homo sapiens	Isolated from ob/ob mice	https://dx.doi.org/10.1128%2FgenomeA.00449-17	4359701..4360078	4359701	4360078	378	4359890	5108794	50.65	2013959	540438		2013959	78.8428
Escherichia coli strain ABWA45	CP022154.1	3112290	3142827													38.3	16S rRNA methyltransferase-producing	Homo sapiens	Isolated from wastewater, Switzerland:Basel (2016)	https://doi.org/10.1128/genomeA.00844-17	5046151..5046528	5046151	5046528	378	5046340	5094639	50.91	1934050	613270		1934050	75.9249
Escherichia coli strain CI5	CP011018.1	414336	438190	YES (419669..420073)	405	134				YES (416750..416995)	246	81				37.97	uropatogenic Escherichia coli	Homo sapiens	pyelonephritis clinical isolate.	https://doi.org/10.1128/genomeA.00558-15	3315684..3316061	3315684	3316061	378	3315873	4885378	50.8	2877683	-434994	2007695	2007695	82.192
Escherichia coli strain D7	CP010150.1	4252021	4276711	YES (4257891..4258295)	405	134				YES (4254443..4254685)	242	79.6667				36.45	-	Homo sapiens	-	*	2314418..2314795	2314418	2314795	378	2314607	4827779	50.93	-1962104	451786		1962104	81.2839
Escherichia coli strain Ecol_517	CP018965.1	3340172	3361793	YES (3344286..3344690)	405	134				YES (3342584..3342826)	243	80				38.02	-	Homo sapiens	-	*	1308552..1308929	1308552	1308929	378	1308741	4794957	50.61	-2053052	344426		2053052	85.6338
Escherichia coli strain ETEC-2265	CP023346.1	2221640	2248839	YES (2245202..2245606)	405	134										36.43	-	Homo sapiens	Isolate from diarrheal stool (Bangladesh 2006)	*	4285930..4286307	4285930	4286307	378	4286119	5088339	50.7	2064479	479690		2064479	81.1455
Escherichia coli strain GE3	CP012376.1	2144641	2167098	YES (2161948..2162352)	405	134				YES (2164433..2164675)	243	80				38.91	-	Homo sapiens	Isolated from human feces of different individuals China	*	4144770..4145147	4144770	4145147	378	4144959	4909965	50.76	2000318	454664		2000318	81.4799
Escherichia coli strain MEM	CP012378.1	1887405	1909110													37.69	-	Homo sapiens	Isolated from human feces of different individuals China	*	4852662..4853039	4852662	4853039	378	4852851	4928082	50.68	2943741	-479700	1984341	1984341	80.532
Escherichia coli strain S1	CP010226.1	1383489	1404205													36.88	-	Homo sapiens	-	*	4174796..4175173	4174796	4175173	378	4174985	4702107	50.84	2791496	-440442	1910611	1910611	81.2662
Escherichia coli strain SF-088	CP012635.1	1913168	1941619	YES (1917655..1918059)	405	134										37.1	extraintestinal pathogenic Escherichia coli	Homo sapiens	Isolated from patient with bloodstream infection at San Francisco General Hospital (2007)	https://doi.org/10.1128/genomeA.01241-15	5005355..5005732	5005355	5005732	378	5005544	5048243	50.65	3063925	-539804	1984318	1984318	78.6142
Escherichia coli strain YD786	CP013112.1	1591819	1619057	YES (1613201..1613605)	405	134				YES (1615065..1615307)	243	80				38.74	fosfomycin resistant uropatogenic Escherichia coli	Homo sapiens	Isolated from the urine of a female inpatient who had recurrent urinary tract infections	https://doi.org/10.1093/jac/dkw177	3602385..3602762	3602385	3602762	378	3602574	4863501	50.56	2010755	420996		2010755	82.6876
Klebsiella michiganensis strain M1	CP008841.1	4827127	4847489							YES (4844521..4844757)	237	78				37.36	-	Homo sapiens	Isolated from Soil (South Korea: Maripo beach)	https://doi.org/10.1016/j.jbiotec.2015.01.015	1083789..1084169	1083789	1084169	381	1.08398e+06	5865090	56.13	-3.74315e+06	-810604	2.12194e+06	2.12194e+06	72.3584
Klebsiella oxytoca strain AR_0147	CP020358.1	1490529	1528511													37.35	-	Homo sapiens	-	*	3646601..3646981	3646601	3646981	381	3.64679e+06	6350620	55.57	2.15626e+06	1.01905e+06		2.15626e+06	67.9071
Klebsiella pneumoniae 30684/NJST258_2	CP006918.1	1876530	1904024	YES (1879770..1880174)	405	134							YES (1884789..1885208)	420	139	37.12	Carbapenem resistance	Homo sapiens	Isolated from urine (2010 pacient with urinary tract infection)	https://doi.org/10.1073/pnas.1321364111	5233116..5233511	5233116	5233511	396	5233314	5293301	57.46	3329290	-682640	1964011	1964011	74.2074
Klebsiella pneumoniae strain AR_0148	CP021950.1	5141645	5170421	YES (5144887..5145291)	405	134										36.47	-	Homo sapiens	-	*	3277279..3277674	3277279	3277674	396	3277477	5328319	57.4	-1892944	771216		1892944	71.0522
Klebsiella pneumoniae subsp. pneumoniae 1084	CP003785.1	1922541	1952393	YES (1926596..1927000)	405	134										36.93	Can cause liver abscess bacteremia and mortality in diabetic mice	Homo sapiens	Isolated from a diabetic patient with a bacteremic liver abscess	https://doi.org/10.1128/JB.01548-12	5326363..5326757	5326363	5326757	395	5.32656e+06	5386705	57.41	3.37417e+06	-680814	2.01254e+06	2.01254e+06	74.7224
Kluyvera intermedia strain CAV1151	CP011602.1	1082232	1111481	YES (1086293..1086697)	405	134										36.38	-	Homo sapiens	Isolated from Perirectal sample	*	4575153..4575525	4575153	4575525	373	4.57534e+06	5529134	52.75	3.46386e+06	-699290	2.06528e+06	2.06528e+06	74.7052
Pectobacterium atrosepticum SCRI1043	BX950851.1	1886339	1927162	YES (1914763..1915161)	399	132				YES (1891505..1891747)	243	80				36.63	Cause of softrot and blackleg	Solanum tuberosum	potato stem-Scotland 1985	*	5063660..31	5063660	31	391	5.06385e+06	5064019	50.97	3.13669e+06	-604683	1.92733e+06	1.92733e+06	76.1185
Pectobacterium atrosepticum SCRI1043	BX950851.1	3236178	3264258	YES (3241130..3241531)	402	133				YES (3258798..3259049)	252	83				37.37	Cause of softrot and blackleg	Solanum tuberosum	potato stem-Scotland 1986	*	5063660..31	5063660	31	391	5.06385e+06	5064019	50.97	1.82768e+06	704333		1.82768e+06	72.1828
Pectobacterium atrosepticum strain 21A	CP009125.1	1830281	1866099	YES (1854382..1854780)	399	132				YES (1835388..1835651)	264	87				36.28	Cause of blackleg	Solanum tuberosum	potato stem-Belarus 1978	*	4991447..31	4991447	31	391	4.99164e+06	4991806	51.13	3.12554e+06	-629640	1.86626e+06	1.86626e+06	74.7731
Pectobacterium carotovorum strain SCC1	CP021894.1	1698005	1735054													38.43	-	Solanum tuberosum	Isolated from Finland, 1982	*	4910900..4911289	4910900	4911289	390	4911095	4974798	51.89	3176041	-688642	1798757	1798757	72.3148
Pectobacterium carotovorum subsp. brasiliense strain BC1	CP009769.1	1700515	1734085	YES (1722627..1723028)	402	133				YES (1705812..1706072)	261	86				37.36	Cause of blackleg	Chinese cabagge	Chinese cabagge; Beijing China	*	4855327..4855716	4855327	4855716	390	4855522	4920350	51.84	3121437	-661262	1798913	1798913	73.1213
Pectobacterium parmentieri strain RNS08.42.1A	CP015749.1	2241031	2274067	YES (2252502..2252903)	402	133	YES (2247100..2247501)	402	133	YES (2268003..2268245)	243	80				38.64	Cause of softrot and blackleg	Solanum tuberosum	Solanum tuberosum; France	*	4139616..4140006	4139616	4140006	391	4.13981e+06	5030841	50.4	1.89878e+06	616641		1.89878e+06	75.4856
Pectobacterium parmentieri strain RNS08.42.1A	CP015749.1	2322642	2356325													39.15	Cause of softrot and blackleg	Solanum tuberosum	Solanum tuberosum; France	*	4139616..4140006	4139616	4140006	391	4.13981e+06	5030841	50.4	1.81717e+06	698252		1.81717e+06	72.2411
Pectobacterium parmentieri WPP163	CP001790.1	1846174	1876461													38.52	Cause of softrot	Solanum tuberosum	Potato stem; Wisconsin USA	*	4981319..4981709	4981319	4981709	391	4.98151e+06	5063892	50.48	3.10505e+06	-573106	1.95884e+06	1.95884e+06	77.365
Pectobacterium parmentieri WPP163	CP001790.1	1876437	1910134	YES (1899248..1899649)	402	133				YES (1881595..1881840)	245	80.6667				36.99	Cause of softrot	Solanum tuberosum	Potato stem; Wisconsin USA	*	4981319..4981709	4981319	4981709	391	4.98151e+06	5063892	50.48	3.07138e+06	-539434	1.99251e+06	1.99251e+06	78.6949
Pectobacterium wasabiae CFBP 3304	CP015750.1	59650	87339	YES (69191..69592)	402	133				YES (83956..84228)	273	90				37.77	Cause of softrot	Eutrema wasabi	Eutrema wasabi; Japan	*	1734417..1734807	1734417	1734807	391	1.73461e+06	5043228	50.55	1.67496e+06	846652		1.67496e+06	66.4242
Pectobacterium wasabie SCC3193	CP003415.1	1785004	1822049													38.42	Cause of softrot and blackleg	Solanum tuberosum	Solanum tuberosum; Finland	*	5081727..5082117	5081727	5082117	391	5.08192e+06	5164411	50.37	3.25987e+06	-677667	1.90454e+06	1.90454e+06	73.7563
Photorhabdus luminescens subsp. laumondii TTO1	BX470251.1	2167158	2186154													37.08	Symbiont of Heterorhabditis bacteriophora and wide-range entomopathogen	Insects	Trinidad and Tobago	*	44595..44869	44595	44869	275	44731.5	5688987	42.83	-2.14142e+06	703071		2.14142e+06	75.2831
Raoultella ornithinolytica strain Yangling I2	CP013338.1	1886712	1917151	YES (1890776..1891180)	405	134										36.49	Used for cadmium and manganese biosorption	-	Wastewater; Xi'an China	*	5424571..5424951	5424571	5424951	381	5.42476e+06	5492557	55.66	3.50761e+06	-761331	1.98495e+06	1.98495e+06	72.2777
Salmonella enterica subsp. enterica serovar Agona str. 24249	CP006876.1	1995858	2017342													37.61	Cause of a pan-European outbreak	Homo sapiens	Food factory; Ireland	*	3966945..3967322	3966945	3967322	378	3967134	4762840	52.11	1971276	410144		1971276	82.7773
Salmonella enterica subsp. enterica serovar Anatum str. USDA-ARS-USMARC-1175	CP007483.2	1873996	1901134	YES (1877229..1877633)	405	134										36.53	-	-	Ground beef; BIFSco region 3USA	*	1..378	1	378	378	190	4731596	52.17	-1900944	464854		1900944	80.3511
Salmonella enterica subsp. enterica serovar Borreze str. SA20041063	CP019407.1	2009685	2031169													37.62	-	-	Ontario Canada	*	3981431..3981808	3981431	3981808	378	3981620	4777558	52.1	1971935	416844		1971935	82.5499
Salmonella enterica subsp. enterica serovar Dublin str. CT_02021853	CP001144.1	2188177	2214674	YES (2209384..2209788)	405	134							YES (2192289..2193170)	882	293	37.6	-	Homo sapiens	Human; Missouri USA	*	4112344..4112721	4112344	4112721	378	4112533	4842908	52.18	1924356	497098		1924356	79.4711
Salmonella enterica subsp. enterica serovar Enteritidis str. P125109	AM933172.1	2061160	2087655	YES (2082369..2082773)	405	134							YES (2065272..2066153)	882	293	37.61	cause of salmonellosis	Homo sapiens	Isolated from an outbreak of human food-poisoning (UK) (KEGG Genome)	https://doi.org/10.1101/gr.077404.108	3954126..3954503	3954126	3954503	378	3954315	4685848	52.17	1893155	449769		1893155	80.8031
Salmonella enterica subsp. enterica serovar Gallinarum str. 287/91	AM933173.1	2052384	2078787	YES (2073497..2073901)	405	134							YES (2056495..2057376)	882	293	37.47	-	-	-	*	3744471..3744848	3744471	3744848	378	3744660	4658697	52.2	1692276	637072		1692276	72.6502
Salmonella enterica subsp. enterica serovar Inverness str. ATCC 10720	CP019181.1	905191	926237													38.48	-	Homo sapiens	-	*	4825931..4826308	4825931	4826308	378	4826120	4865682	52.09	3899883	-1467042	965799	965799	39.6984
Salmonella enterica subsp. enterica serovar Nitra strain S-1687	CP019416.1	2061499	2087998	YES (2082708..2083112)	405	134							YES (2065611..2066492)	882	293	37.61	-	Homo sapiens	-	*	3959833..3960210	3959833	3960210	378	3960022	4691807	52.19	1898523	447380		1898523	80.9293
Salmonella enterica subsp. enterica serovar Pullorum str. ATCC 9120	CP012347.1	1830786	1857144	YES (1835672..1836076)	405	134							YES (1852152..1853033)	882	293	37.53	cause of salmonellosis	Homo sapiens	Isolated from diarrhea patient. collected by FDA	https://doi.org/10.1128/genomeA.01599-15	4660001..4660396	4660001	4660396	396	4660199	4694842	52.19	2803055	-455634	1891787	1891787	80.59
Salmonella enterica subsp. enterica serovar Quebec str. S-1267	CP022019.1	1273098	1297914	YES (1292616..1293020)	405	134										38.1	-	Homo sapiens	-	*	3124692..3125069	3124692	3125069	378	3124881	4626699	52.21	1851783	461566		1851783	80.0477
Salmonella enterica subsp. enterica serovar Sloterdijk str. ATCC 15791	CP012349.1	1826887	1849690	YES (1830629..1831033)	405	134				YES (1829336..1829578)	243	80	YES (1838889..1839398)	510	169	38.05	cause of salmonellosis	Homo sapiens	Isolated from a family outbreak of salmonellosis in the Netherlands.	https://doi.org/10.1128/genomeA.00133-16	4782970..4783347	4782970	4783347	378	4783159	4817791	52.2	2933469	-524574	1884322	1884322	78.2235
Salmonella enterica subsp. enterica serovar Typhi M223	LT904854.1	2870438	2894388														-	Homo sapiens	Isolated from unknown source, Indonesia (2002)	*	4755978..4756355	4755978	4756355	378	4756167	4796046	52.04	1885729	512294		1885729	78.6368
Salmonella enterica subsp. enterica serovar Typhi ERL024120	LT906494.1	276707	296531														-	Homo sapiens	Isolated on 1939	*	2734294..2734671	2734294	2734671	378	2734483	4787735	52.05	2437952	-44084.5	2349783	2349783	98.1584
Salmonella enterica subsp. enterica serovar Typhi str. P-stx-12	CP003278.1	956342	976650													36.43	Typhoid fever	Homo sapiens	Isolated from a typhoid chronic carrier India	https://doi.org/10.1128/JB.00121-12	3739346..3739723	3739346	3739723	378	3739535	4768352	52.06	2762885	-378709	2005467	2005467	84.1157
Salmonella enterica subsp. enterica serovar Typhi strain PM016/13	CP012091.1	4759277	4785590	YES (4763811..4764215)	405	134										37.96	Typhoid fever	Homo sapiens	Isolated from Untreated Well Water Associated with a Typhoid Outbreak in Pasir Mas Kelantan Malaysia	https://doi.org/10.1128/genomeA.01261-15	2899383..2899760	2899383	2899760	378	2899572	4793553	52.03	-1886018	510758		1886018	78.6898
Salmonella enterica subsp. enterica serovar Typhi Ty2	AE014613.1	956388	978975														Typhoid fever. Parent of mutant strains Ty21a and CVD908 and their derivatives used in trials of live attenuated vaccines	Homo sapiens	Isolated before the emergence of drug resistance in the 1970s.	https://www.ncbi.nlm.nih.gov/pmc/articles/PMC151493/	3750549..3750926	3750549	3750926	378	3750738	4791961	52.05	2771763	-375782	2020198	2020198	84.3161
Serratia marcescens SM39	AP013063.1	2720303	2749240	YES (2745556..2745960)	405	134										36.56	Multidrug-resistant type II secretion system	Homo sapiens	Clinical isolate	https://doi.org/10.1093/gbe/evu160	4639080..4640571	4639080	4640571	1492	4639826	5225577	59.82	1919523	693266		1919523	73.4665
Serratia marcescens strain CAV1492	CP011642.1	4489860	4518869	YES (4493934..4494338)	405	134										36.62	-	Homo sapiens	Respiratory isolate Virginia USA (2011)	*	2559006..2560497	2559006	2560497	1492	2559752	5477084	59.08	-1959117	779425		1959117	71.5387
Serratia marcescens strain UMH3	CP018925.1	2796116	2817383							YES (2814412..2814648)	237	78				36.73	-	Homo sapiens	Isolated from University of Michigan Health System Michigan USA (2014)	*	4616020..4616932	4616020	4616932	913	4.61648e+06	5300955	59.7	1.82036e+06	830118		1.82036e+06	68.6804
Yersinia intermedia strain Y228	CP009801.1	3881094	3911368							YES (3885772..3886023)	252	83				35.71	-	-	-	*	2021646..2022025	2021646	2022025	380	2021836	4859749	47.47	-1889532	540342		1889532	77.7625
Yersinia rohdei strain YRA	CP009787.1	122746	153408							YES (125885..126130)	246	81				36.97	-	-	Isolated from animal feces (Germany 1987)	*	2888938..2889317	2888938	2889317	380	2889128	4372253	47.03	2735720	-549594	1636533	1636533	74.8599

## Sheet: Table S3
Name	Primer Fw (5' -> 3')	Primer Rev (5' -> 3')	Probe (5' -> 3')
SEN1970-RT	CGA TAC TGT CTG GAA GCG CCT	TTT TGC TGG ACG GCA TGA C	TCA CCG CGA TCC TA
SEN1975-RT	GAA TTA AAT GGT TTG ACT GCT AGA GAG A	TCG TGC CAG ATA GGC AGT ATT ACT	AGC GGT GAA AAC C
SEN1980-RT	TGG TCA TAT TAT ATT GGC ACC TGT TT	CAC AAT GCT GAG GAG CTT TCA A	CGC ACC TGC TCA TAT
SEN1993-RT	GCA GAA CTC CTT GCT GCT GTT	GAG CGC GGG TCG ATT TG	CTC ATC CCA ACC TAA AA
SEN1998-RT	GAA AAC GCC CGG CCT TAA	CGC ACC GGA TTT GGT AAA A	CAG TTC GTA AAT CCA C

## Sheet: Table S4
ICEKp258.2	KP35
Primer	Sequence (5' -> 3')
1	GAT CGA TGG CGG CAA AGA AGG
2	TCT TTG TCA CCG ATT ACC GGG
3	GAG GTG ACG TTC AAG AGA GAC C
4	TCC CTT CGA AGC GGT AAG CC
5	AAT TCT CCA GCC GAT ACA TAG CC
6	AAT TGT ACT CCT TGC CGG CG		5	attR		1	attB
7	GAA AGT GGA AAA GAG GGG CGG					3
8	ATC TCA CCC GCA AAC GGT AG					8
			6			6
IE3	EPEC		1	attL		5	attP
Primer	Sequence (5' -> 3')					7
1	GCT TGT TGA TGC CCT TGA AGA TG					4
2	GTG TTT CCC ATT GCT GTC TGG C		2			2
3	TTC CCG ATA AAG ACG TGA CAG C
4	CTT TCC GGA GGT AAA CAT ATC GGG				1st round primers
					2nd round primers
5	ATC CCG CTT TTC CTG CAG AG
6	CCT ATT TGG TCC GCC TCA TGG
7	ATC CAT CAG TGA GCT TGA CGG
8	CTG TGG AAA TAC CCT CGA TCC G
3 Fw	attR		1 Fw	attB
3 Rev			2 Fw
4 Fw			3 Rev
4 Rev			4 Rev
1 Fw	attL		3 Fw	attP
1 Rev			4 Fw
2 Fw			1 Rev
2 Rev			2 Rev

## Sheet: Table S5
Bacterium	Accession N°	attL Sequence	attR Sequence
Cedecea neteri strain FDAARGOS_392	CP023525.1	GTTCGAGTCCAGTCAGAGGAGCCATATT	GTTCGAGTCCAGTCAGAGGAGCCAATTT
Citrobacter freundii strain 18-1	CP022273.1	GTTCGAGTCCAGTCAGAGGAGCCAAATTTAAGAA	GTTCGAGTCCAGTCAGAGGAGCCAATTTAAGGGA
Enterobacter sp. FY-07	CP012487.1	GTTCGAGTCCAGTCAGAGGAGCCAAATTTAAGAA	GTTCGAGTCCAGTCAGAGGAGCCATTTTCAAGAA
Escherichia coli 0127:H6 E2348/69	FM180568.1	GTTCGAGTCCAGTCAGAGGAGCCAAATT	GTTCGAGTCCAGTCAGAGGAGCCAATTT
Escherichia coli ED1a	CU928162.2	GTTCGAGTCCAGTCAGAGGAGCCATTTT	GTTCGAGTCCAGTCAGAGGAGCCAAATT
Escherichia coli M8	CP019953.1	GTTCGAGTCCAGTCAGAGGAGCCAATTTAAGGGAAGC	GTTCGAGTCCAGTCAGAGGAGCCAAATTCAAAAAAGC
Escherichia coli strain ABWA45	CP022154.1	GTTCGAGTCCAGTCAGAGGAGCCATTTT	GTTCGAGTCCAGTCAGAGGAGCCAAATT
Escherichia coli strain CI5	CP011018.1	GTTCGAGTCCAGTCAGAGGAGCCAAATT	GTTCGAGTCCAGTCAGAGGAGCCAATTT
Escherichia coli strain D7	CP010150.1	GTTCGAGTCCAGTCAGAGGAGCCAAATTCAAAAAAGC	GTTCGAGTCCAGTCAGAGGAGCCAAATTAAAGAAAGC
Escherichia coli strain Ecol_517	CP018965.1	GTTCGAGTCCAGTCAGAGGAGCCAATTT	GTTCGAGTCCAGTCAGAGGAGCCAATTT
Escherichia coli strain ETEC-2265	CP023346.1	GTTCGAGTCCAGTCAGAGGAGCCATTTT	GTTCGAGTCCAGTCAGAGGAGCCAAATT
Escherichia coli strain GE3	CP012376.1	GTTCGAGTCCAGTCAGAGGAGCCAATTTAAGGGAAGC	GTTCGAGTCCAGTCAGAGGAGCCAAATTCAAAAAAGC
Escherichia coli strain MEM	CP012378.1	GTTCGAGTCCAGTCAGAGGAGCCAAATTCAAAAAAGC	GTTCGAGTCCAGTCAGAGGAGCCATTTTCAAGAAAGC
Escherichia coli strain S1	CP010226.1	GTTCGAGTCCAGTCAGAGGAGCCATTTT	GTTCGAGTCCAGTCAGAGGAGCCAAATT
Escherichia coli strain SF-088	CP012635.1	GTTCGAGTCCAGTCAGAGGAGCCAAATT	GTTCGAGTCCAGTCAGAGGAGCCATTTT
Escherichia coli strain YD786	CP013112.1	GTTCGAGTCCAGTCAGAGGAGCCAATTT	GTTCGAGTCCAGTCAGAGGAGCCAATTT
Klebsiella michiganensis strain M1	CP008841.1	GTTCGAGTCCAGTCAGAGGAGCCAATTTAAGGGA	GTTCGAGTCCAGTCAGAGGAGCCAAATTTAAGAA
Klebsiella oxytoca strain AR_0147	CP020358.1	GTTCGAGTCCAGTCAGAGGAGCCAATTTAAGGGA	GTTCGAGTCCAGTCAGAGGAGCCAAATTTAAGAA
Klebsiella pneumoniae 30684/NJST258_2	CP006918.1	GTTCGAGTCCAGTCAGAGGAGCCAAATTTAAGAA	GTTCGAGTCCAGTCAGAGGAGCCAATTCAAGGGA
Klebsiella pneumoniae strain AR_0148	CP021950.1	GTTCGAGTCCAGTCAGAGGAGCCAAATTTAAAAAAGC	GTTCGAGTCCAGTCAGAGGAGCCAATTCAAGGGAAGC
Klebsiella pneumoniae subsp. pneumoniae 1084	CP003785.1	GTTCGAGTCCAGTCAGAGGAGCCAAATT	GTTCGAGTCCAGTCAGAGGAGCCATTTT
Kluyvera intermedia strain CAV1151	CP011602.1	GTTCGAGTCCAGTCAGAGGAGCCAAATT	GTTCGAGTCCAGTCAGAGGAGCCATTTT
Pectobacterium atrosepticum SCRI1043	BX950851.1	ATTCGAGTCCAGTCAGAGGAGCCAAATT	GTTCGAGTCCAGTCAGAGGAGCCAATTT
Pectobacterium atrosepticum SCRI1043	BX950851.1	GTTCGAGTCCAGTCAGAGGAGCCATATT	GTTCGAGTCCAGTCAGAGGAGCCAAATT
Pectobacterium atrosepticum strain 21A	CP009125.1	GTTCGAGTCCAGTCAGAGGAGCCAAATTTAGAAA	GTTCGAGTCCAGTCAGAGGAGCCATTTTAGAGAA
Pectobacterium carotovorum strain SCC1	CP021894.1	GTTAAAGTCCAGTCAGAGGAGCCAAATT	GTTCGAGTCCAGTCAGAGGAGCCAATTT
Pectobacterium carotovorum subsp. brasiliense strain BC1	CP009769.1	GTTCGAGTCCAGTCAGAGGAGCCAAATTTAGAAAA	AGGCGATCCCAGTCAGAGGAGCCAATTTAGAGAAA
Pectobacterium parmentieri strain RNS08.42.1A	CP015749.1	GTTCGAGTCCAGTCAGAGGAGCCAATTTA	GTTCGAGTCCAGTCAGAGGAGCCAATTTA
Pectobacterium parmentieri strain RNS08.42.1A	CP015749.1	GTTCGAGTCCAGTCAGAGGAGCCATATT	GTTAAAGTCCAGTCAGAGGAGCCAAATT
Pectobacterium parmentieri WPP163	CP001790.1	GTTAAAGTCCAGTCAGAGGAGCCA	GTTCGAGTCCAGTCAGAGGAGCCA
Pectobacterium parmentieri WPP163	CP001790.1	GTTCGAGTCCAGTCAGAGGAGCCAA	GTTCGAGTCCAGTCAGAGGAGCCAA
Pectobacterium wasabiae CFBP 3304	CP015750.1	GTTCGAGTCCAGTCAGAGGAGCCAATTTAA	GTTCGAGTCCAGTCAGAGGAGCCAATTTAA
Pectobacterium wasabie SCC3193	CP003415.1	GTTAAAGTCCAGTCAGAGGAGCCAAATT	GTTCGAGTCCAGTCAGAGGAGCCAATTT
Photorhabdus luminescens subsp. laumondii TTO1	BX571865.1	GTTCGAGTCCAGTCAGAGGAGCCAACTT	GTTCAAGTCCAGTTGGGGGAGCCAATTT
Raoultella ornithinolytica strain Yangling I2	CP013338.1	GTTCGAGTCCAGTCAGAGGAGCCATATT	GTTCGAGTCCAGTCAGAGGAGCCATTTT
Salmonella enterica subsp. enterica serovar Agona str. 24249	CP006876.1	GTTCGAGTCCAGTCAGAGGAGCCAAATT	GTTCGAGTCCAGTCAGAGGAGCCAGATT
Salmonella enterica subsp. enterica serovar Anatum str. USDA-ARS-USMARC-1175	CP007483.2	GTTCGAGTCCAGTCAGAGGAGCCAGATT	GTTCGAGTCCAGTCAGAGGAGCCATTTT
Salmonella enterica subsp. enterica serovar Borreze str. SA20041063	CP019407.1	GTTCGAGTCCAGTCAGAGGAGCCAAATT	GTTCGAGTCCAGTCAGAGGAGCCAGATT
Salmonella enterica subsp. enterica serovar Dublin str. CT_02021853	CP001144.1	GTTCGAGTCCAGTCAGAGGAGCCAAATT	GTTCGAGTCCAGTCAGAGGAGCCAGATT
Salmonella enterica subsp. enterica serovar Enteritidis str. P125109	AM933172.1	GTTCGAGTCCAGTCAGAGGAGCCAAATT	GTTCGAGTCCAGTCAGAGGAGCCAGATT
Salmonella enterica subsp. enterica serovar Gallinarum str. 287/91	AM933173.1	GTTCGAGTCCAGTCAGAGGAGCCAAATT	GTTCGAGTCCAGTCAGAGGAGCCAGATT
Salmonella enterica subsp. enterica serovar Inverness str. ATCC 10720	CP019181.1	GTTCGAGTCCAGTCAGGGGAGCCAGATT	GTTCGAGTCCAGTCAGAGGAGCCAATTT
Salmonella enterica subsp. enterica serovar Nitra strain S-1687	CP019416.1	GTTCGAGTCCAGTCAGAGGAGCCAAATT	GTTCGAGTCCAGTCAGAGGAGCCAGATT
Salmonella enterica subsp. enterica serovar Pullorum str. ATCC 9120	CP012347.1	GTTCGAGTCCAGTCAGAGGAGCCAGATT	GTTCGAGTCCAGTCAGAGGAGCCAAATT
Salmonella enterica subsp. enterica serovar Quebec str. S-1267	CP022019.1	GTTCGAGTCCAGTCAGAGGAGCCAGTTT	GTTCGAGTCCAGTCAGAGGAGCCAAATT
Salmonella enterica subsp. enterica serovar Sloterdijk str. ATCC 15791	CP012349.1	GTTCGAGTCCAGTCAGAGGAGCCAGATT	GTTCGAGTCCAGTCAGAGGAGCCAAATT
Salmonella enterica subsp. enterica serovar Typhi M223	LT904854.1	GTTCGAGTCCAGTCAGAGGAGCCA	GTTCGAGTCCAGTCAGAGGAGCCA
Salmonella enterica subsp. enterica serovar Typhi ERL024120	LT906494.1	GTTCGAGTCCAGTCAGAGGAGCCA	GTTCGAGTCCAGTCAGAGGAGCCA
Salmonella enterica subsp. enterica serovar Typhi str. P-stx-12	CP003278.1	GTTCGAGTCCAGTCAGAGGAGCCAAATT	GTTCGAGTCCAGTCAGAGGAGCCATTTT
Salmonella enterica subsp. enterica serovar Typhi strain PM016/13	CP012091.1	GTTCGAGTCCAGTCAGAGGAGCCA	GTTCGAGTCCAGTCAGAGGAGCCA
Salmonella enterica subsp. enterica serovar Typhi Ty2	AE014613.1	GTTCGAGTCCAGTCAGAGGAGCCAAATT	GTTCGAGTCCAGTCAGAGGAGCCATTTT
Serratia marcescens SM39	AP013063.1	GTTCGAGTCCAGTCAGAGGAGCCATTTTCAAGAAAGC	GTTCGAGTCCAGTCAGAGGAGCCATATTTAGAGAAGC
Serratia marcescens strain CAV1492	CP011642.1	GTTCGAGTCCAGTCAGAGGAGCCATATTTAGAGAAGC	GTTCGAGTCCAGTCAGAGGAGCCAATTTAAGGGAAGC
Serratia marcescens strain UMH3	CP018925.1	GTTCGAGTCCAGTCAGAGGAGCCAATTTAAGAAAAGC	GTTCGAGTCCAGTCAGAGGAGCCATATTTAGAGAAGC
Yersinia intermedia strain Y228	CP009801.1	GTTCGAGTCCAGTCAGAGGAGCCAAATT	GTTCGAGTCCAGTCAGAGGAGCCAATTT
Yersinia rohdei strain YRA	CP009787.1	GTTCGAGTCCAGTCAGAGGAGCCAAATTAAAGAA	GTTCGAGTCCAGTCAGAGGAGCCATTTTCAAGAA
